# Supplementary material for: Clinical Outcomes of Immediate and Delayed Composite Restorations After Pulp Capping with Biodentine: A Systematic Literature Review
Source: J Funct Biomater. 2026 May 10;17(5):241. doi: 10.3390/jfb17050241 (PMC13207618; doi:10.3390/jfb17050241)
Supplement: Supplementary file 1 [file jfb-17-00241-s001.zip]

Archive with 1 entries (1 files):
- jfb-4303544-supplementary.pdf
